# Supplementary material for: A Microfluidic Device for Automated High Throughput Detection of Ice Nucleation of Snomax®
Source: Micromachines (Basel). 2021 Mar 11;12(3):296. doi: 10.3390/mi12030296 (PMC7998955; doi:10.3390/mi12030296)
Supplement: Supplementary file 1 [file micromachines-12-00296-s001.zip]

Archive with 13 entries (12 files):
- Droplet Freezing Video.avi
- __MACOSX/
- __MACOSX/._Droplet Freezing Video.avi
- Droplet Generation Video.avi
- __MACOSX/._Droplet Generation Video.avi
- Droplet tumbling in Brightfield.avi
- __MACOSX/._Droplet tumbling in Brightfield.avi
- Droplet tumbling in Polarized.avi
- __MACOSX/._Droplet tumbling in Polarized.avi
- Micromachines Supplementary_Proof.pdf
- __MACOSX/._Micromachines Supplementary_Proof.pdf
- ROI Cropped Video.avi
- __MACOSX/._ROI Cropped Video.avi
